# Supplementary material for: HAIC as a potential therapy for esophageal cancer patients with liver metastasis: a retrospective cohort study
Source: Front Med (Lausanne). 2023 May 5;10:1143617. doi: 10.3389/fmed.2023.1143617 (PMC10196257; doi:10.3389/fmed.2023.1143617)
Supplement: Supplementary file 1 [file Table_1.XLSX]

## Sheet: raw data
编号	性别	年龄	治疗反应	肝脏ORR	诊断	部位	病理类型	分化程度	食管手术	Child分级	ECOG评分	肝外转移	肝转移	HAIC时间	HAIC方案	治疗周期数	3度毒性	4度毒性	肝脏进展与否	肝脏进展时间末次随访时间	肝脏PFS（m）	死亡与否	死亡时间末次随访时间（病案室老师帮忙填写）	OS（m）
1	1	65	2	1	食管	3	鳞状细胞癌	2	1	1	1	1	2	2019-09-14	多西他赛+顺铂+5-Fu	4	1	0	1	2020-03-12	6	1	2020-07-22	10.4
2	1	76	2	1	食管	3	鳞状细胞癌	3	0	1	1	1	1	2019-02-27	多西他赛+顺铂+5-Fu	5	1	0	1	2019-07-01	4.13333	1	2021-01-24	23.2333
3	1	78	3	0	食管	3	鳞状细胞癌	3	0	1	0	0	2	2019-07-29	多西他赛+顺铂+5-Fu	4	1 2	0	0	2019-11-14	3.6	1	2019-11-18	3.73333
4	1	83	3	0	食管	2	鳞状细胞癌	2	0	1	0	0	2	2014-12-25	多西他赛+顺铂+5-Fu	3	1	0	0	2015-02-25	2.06667	0	2015-05-11	4.56667
5	1	74	3	0	食管	3	鳞状细胞癌	3	1	1	1	1	2	2014-12-31	多西他赛+顺铂+5-Fu	5	0	0	1	2015-09-01	8.13333	1	2016-05-20	16.8667
6	1	67	2	1	食管	3	鳞状细胞癌	2	1	1	0	1	2	2015-04-09	多西他赛+顺铂+5-Fu	4	0	0	0	2015-08-04	3.9	1	2016-01-23	9.63333
7	0	55	3	0	食管	3	鳞状细胞癌	3	0	1	0	1	1	2015-07-31	多西他赛+顺铂+5-Fu	3	0	0	0	2015-08-13	0.433333	1	2015-12-25	4.9
8	1	59	3	0	食管	3	鳞状细胞癌	3	0	1	1	0	1	2015-04-27	多西他赛+顺铂+5-Fu	4	0	0	1	2015-07-24	2.93333	1	2016-05-20	12.9667
9	1	58	4	0	食管	3	鳞状细胞癌	3	1	1	0	1	2	2015-07-15	多西他赛+顺铂+5-Fu	3	0	2	1	2015-09-29	2.53333	1	2015-09-29	2.53333
10	1	86	2	1	食管	3	鳞状细胞癌	3	0	1	1	1	1	2015-09-16	多西他赛+顺铂+5-Fu	4	0	0	0	2016-06-07	8.83333	1	2016-07-15	10.1
11	1	64	3	0	食管	3	鳞状细胞癌	2	1	1	0	0	1	2015-12-07	多西他赛+顺铂+5-Fu	2	0	0	0	2015-12-31	0.8	1	2015-12-31	0.8
12	1	59	3	0	食管	3	鳞状细胞癌	2	1	1	0	0	2	2016-06-16	多西他赛+顺铂+5-Fu	6	0	0	1	2016-11-07	4.8	1	2017-05-05	10.7667
13	1	76	3	0	食管	2	鳞状细胞癌	2	1	1	1	0	2	2016-06-15	多西他赛+顺铂+5-Fu	2	1	0	1	2016-09-21	3.26667	1	2016-12-27	6.5
14	1	56	3	0	食管	1	鳞状细胞癌	2	0	1	0	1	2	2016-06-21	多西他赛+顺铂+5-Fu	6	3	0	1	2016-07-26	1.16667	1	2016-07-26	1.16667
15	1	54	4	0	食管	1	鳞状细胞癌	3	1	1	1	1	2	2016-10-19	多西他赛+顺铂+5-Fu	2	1	0	1	2016-11-29	1.36667	1	2017-01-13	2.86667
16	1	60	2	1	食管	3	鳞状细胞癌	2	0	1	1	1	1	2017-02-13	多西他赛+顺铂+5-Fu	2	1 2	0	1	2017-03-16	1.03333	1	2017-06-15	4.06667
17	0	54	2	1	食管	2	鳞状细胞癌	3	0	1	1	0	1	2018-01-22	多西他赛+顺铂+5-Fu	4	8	0	1	2018-05-10	3.6	0	2018-05-24	4.06667
18	1	70	3	0	食管	2	鳞状细胞癌	2	0	1	1	1	1	2018-05-22	多西他赛+顺铂+5-Fu	2	0	0	1	2018-06-11	0.666667	1	2018-06-21	1
19	1	55	2	1	食管	1	鳞状细胞癌	2	1	1	1	1	2	2018-05-24	多西他赛+顺铂+5-Fu	3	1	0	0	2018-09-26	4.16667	0	2018-12-03	6.43333
20	1	49	3	0	食管	1	鳞状细胞癌	2	1	1	0	0	2	2018-05-08	多西他赛+顺铂+5-Fu	2	0	0	1	2018-07-27	2.66667	1	2018-10-11	5.2
21	1	56	2	1	食管	3	鳞状细胞癌	1	0	1	1	1	1	2018-06-07	多西他赛+顺铂+5-Fu	2	0	0	1	2018-08-16	2.33333	0	2018-09-20	3.5
22	1	59	2	1	食管	3	鳞状细胞癌	2	1	1	0	1	2	2018-08-24	多西他赛+顺铂+5-Fu	2	0	0	0	2018-10-23	2	1	2019-02-28	6.26667
23	1	64	2	1	食管	2	鳞状细胞癌	2	1	1	0	1	2	2018-12-13	多西他赛+顺铂+5-Fu	4	1	0	1	2019-04-01	3.63333	1	2019-06-20	6.3
24	1	57	3	0	食管	3	鳞状细胞癌	3	0	1	0	0	1	2019-01-24	多西他赛+顺铂+5-Fu	2	1 2	0	0	2019-03-04	1.3	0	2019-03-04	1.3
25	1	49	3	0	食管	1	鳞状细胞癌	3	0	1	0	0	2	2019-05-23	多西他赛+顺铂+5-Fu	5	0	0	0	2019-11-04	5.5	1	2019-11-30	6.36667
26	1	58	2	1	食管	3	鳞状细胞癌	3	1	1	1	0	2	2019-05-20	多西他赛+顺铂+5-Fu	3	0	0	0	2019-12-01	6.5	1	2019-12-01	6.5
27	1	55	2	1	食管	2	鳞状细胞癌	3	0	1	0	1	2	2019-09-12	多西他赛+顺铂+5-Fu	3	0	0	0	2019-11-24	2.43333	1	2020-12-31	15.8667
28	1	68	2	1	食管	2	鳞状细胞癌	2	0	1	0	0	2	2019-12-09	多西他赛+顺铂+5-Fu	2	0	0	0	2020-03-13	3.16667	1	2020-03-31	3.76667
29	1	57	2	1	食管	2	鳞状细胞癌	2	0	1	0	0	1	2020-11-05	多西他赛+顺铂+5-Fu	2	0	0	0	2021-01-11	2.23333	0	2021-02-08	3.16667
30	0	68	3	0	食管	2	鳞状细胞癌	3	0	1	0	1	2	2020-08-11	多西他赛+顺铂+5-Fu	3	0	0	0	2020-10-04	1.8	1	2020-10-30	2.66667
31	1	58	2	1	食管	3	鳞状细胞癌	3	1	1	0	1	2	2020-11-27	多西他赛+顺铂+5-Fu	6	0	0	0	2021-07-09	7.46667	1	2021-07-15	7.66667
32	1	58	2	1	食管	2	鳞状细胞癌	3	0	1	0	0	1	2021-05-23	多西他赛+顺铂+5-Fu	4	0	0	1	2021-10-27	5.23333	1	2022-02-05	8.6
33	1	58	3	0	食管	3	鳞状细胞癌	2	1	1	0	0	1	2021-07-21	多西他赛+顺铂+5-Fu	4	0	0	1	2021-12-20	5.06667	1	2022-01-11	5.8
